# Supplementary material for: From imaging to precision: low cost and accurate determination of stereotactic coordinates for brain surgery Sapajus apella using MRI
Source: Front Neurosci. 2024 Feb 1;18:1324669. doi: 10.3389/fnins.2024.1324669 (PMC10867132; doi:10.3389/fnins.2024.1324669)
Supplement: Supplementary file 2 [file Data_Sheet_2.ZIP]

Archive with 4 entries (4 files):
- OnShape STL Modeling/Ocular model.stl
- OnShape STL Modeling/Orbital model.stl
- OnShape STL Modeling/Palatino model.stl
- OnShape STL Modeling/Stereo model.stl
